# Supplementary material for: Physiological and Biochemical Parameters of Common Duckweed Lemna minor after the Exposure to Tetracycline and the Recovery from This Stress
Source: Molecules. 2021 Nov 9;26(22):6765. doi: 10.3390/molecules26226765 (PMC8625026; doi:10.3390/molecules26226765)
Supplement: Supplementary file 1 [file molecules-26-06765-s001.zip]

Archive with 1 entries (1 files):
- molecules-1409955-supplementary.pdf
